# Supplementary material for: Causal association between mTOR-dependent circulating protein levels and central precocious puberty: a Mendelian randomization study
Source: Front Endocrinol (Lausanne). 2024 Mar 7;15:1360043. doi: 10.3389/fendo.2024.1360043 (PMC10954777; doi:10.3389/fendo.2024.1360043)
Supplement: Supplementary file 1 [file Table_1.xlsx]

## Sheet: ST1.IVs
Supplementary Table 1A. Genetic variants been selected to proxy seven mTOR-dependent circulating protein levels.
Exposure	SNP	Chr	BP	effect_allele.exposure	other_allele.exposure	beta.exposure	se.exposure	palindromic	pval.exposure	samplesize.exposure	mr_keep	F
AKT	rs112408513	20	45775895	T	G	0.5882	0.126	FALSE	3.02e-06	3301	TRUE	21.7926
AKT	rs11647185	16	51352193	T	G	-0.1171	0.0249	FALSE	2.63e-06	3301	TRUE	22.1164
AKT	rs117480324	7	77267918	G	A	-0.4891	0.1053	FALSE	3.39e-06	3301	TRUE	21.5744
AKT	rs13001419	2	25954913	C	T	0.1131	0.0247	FALSE	4.57e-06	3301	TRUE	20.9668
AKT	rs140011828	11	120621665	G	A	-0.5447	0.1097	FALSE	6.76e-07	3301	TRUE	24.6548
AKT	rs147857316	16	34907002	G	A	-0.3445	0.0729	FALSE	2.29e-06	3301	TRUE	22.3318
AKT	rs2275132	9	133911598	G	A	0.1639	0.0334	FALSE	9.33e-07	3301	TRUE	24.0805
AKT	rs2367532	7	81214130	G	A	-0.155	0.0332	FALSE	3.09e-06	3301	TRUE	21.7965
AKT	rs237625	9	125397012	T	G	0.171	0.0369	FALSE	3.55e-06	3301	TRUE	21.4753
AKT	rs28495793	8	121236908	C	T	0.1597	0.0347	FALSE	4.07e-06	3301	TRUE	21.1812
AKT	rs6107195	20	2796471	C	T	-0.6139	0.1332	FALSE	4.07e-06	3301	TRUE	21.2416
AKT	rs62143198	19	54320939	A	G	0.4389	0.0298	FALSE	3.47e-49	3301	TRUE	216.92
AKT	rs77590895	4	117123622	C	T	0.1761	0.0383	FALSE	4.27e-06	3301	TRUE	21.1408
AKT	rs79992267	5	65853859	T	C	0.2451	0.0536	FALSE	4.79e-06	3301	TRUE	20.9101
eIF4A	rs1447676	3	74143047	T	C	-0.1182	0.0257	FALSE	4.37e-06	3301	TRUE	21.1528
eIF4A	rs145852535	8	59853318	G	A	0.521	0.1118	FALSE	3.16e-06	3301	TRUE	21.7166
eIF4A	rs151270869	15	86409988	G	A	-0.4543	0.0938	FALSE	1.29e-06	3301	TRUE	23.4574
eIF4A	rs1931094	9	87844548	A	G	0.1163	0.0253	FALSE	4.27e-06	3301	TRUE	21.1309
eIF4A	rs2462049	7	85099898	T	G	0.1159	0.0249	FALSE	3.31e-06	3301	TRUE	21.6655
eIF4A	rs34436714	19	54327313	A	C	0.4687	0.0291	FALSE	2e-58	3301	TRUE	259.42
eIF4A	rs3846325	4	149209374	A	T	0.1295	0.0279	TRUE	3.39e-06	3301	FALSE	21.5442
eIF4A	rs6792693	3	27245225	G	A	0.134	0.0286	FALSE	2.82e-06	3301	TRUE	21.9522
eIF4A	rs74512707	12	95350637	A	G	0.1785	0.0385	FALSE	3.55e-06	3301	TRUE	21.4959
eIF4E	rs116934738	8	87691869	C	T	0.3758	0.077	FALSE	1.05e-06	3301	TRUE	23.8195
eIF4E	rs12640699	4	167757172	A	C	0.1574	0.0341	FALSE	4.07e-06	3301	TRUE	21.3059
eIF4E	rs138236097	16	47761066	A	G	-0.2673	0.0583	FALSE	4.47e-06	3301	TRUE	21.0214
eIF4E	rs142569846	5	116455931	T	G	0.2303	0.0468	FALSE	8.71e-07	3301	TRUE	24.2157
eIF4E	rs149036167	2	119720418	C	T	-0.5168	0.108	FALSE	1.7e-06	3301	TRUE	22.898
eIF4E	rs192028145	5	66685975	G	A	-0.5295	0.1025	FALSE	2.4e-07	3301	TRUE	26.686
eIF4E	rs192206210	15	87118467	G	T	0.5846	0.1211	FALSE	1.41e-06	3301	TRUE	23.3039
eIF4E	rs2209485	10	20905192	T	C	0.1637	0.034	FALSE	1.51e-06	3301	TRUE	23.1814
eIF4E	rs531476076	17	16214255	C	G	0.5671	0.1176	TRUE	1.41e-06	3301	FALSE	23.2544
eIF4E	rs62130614	2	29505824	T	G	0.4606	0.0999	FALSE	3.98e-06	3301	TRUE	21.2577
eIF4E	rs62143198	19	54320939	A	G	0.4669	0.0296	FALSE	6.76e-56	3301	TRUE	248.808
eIF4E	rs741454	19	29350614	C	T	0.1426	0.031	FALSE	4.17e-06	3301	TRUE	21.16
eIF4E	rs74842834	11	23204504	T	G	0.4443	0.0947	FALSE	2.69e-06	3301	TRUE	22.0117
eIF4E	rs76641346	4	137999546	T	G	0.3052	0.063	FALSE	1.26e-06	3301	TRUE	23.4686
eIF4E	rs7862784	9	24669456	C	G	-0.1232	0.0263	TRUE	2.88e-06	3301	FALSE	21.9437
eIF4EBP	rs10733789	10	64948684	C	T	0.1254	0.0272	FALSE	4.07e-06	3301	TRUE	21.2548
eIF4EBP	rs10864412	1	9425722	A	G	-0.1334	0.0254	FALSE	1.58e-07	3301	TRUE	27.5832
eIF4EBP	rs113664570	3	14547897	T	C	0.2666	0.0584	FALSE	4.9e-06	3301	TRUE	20.8399
eIF4EBP	rs11708375	3	72366790	C	G	0.158	0.034	TRUE	3.39e-06	3301	FALSE	21.5952
eIF4EBP	rs17003636	21	21934726	C	T	0.4607	0.0984	FALSE	2.88e-06	3301	TRUE	21.9203
eIF4EBP	rs186490680	5	64690477	T	C	-0.4506	0.095	FALSE	2.09e-06	3301	TRUE	22.4975
eIF4EBP	rs2745108	16	1547477	C	T	-0.1927	0.0402	FALSE	1.58e-06	3301	TRUE	22.978
eIF4EBP	rs6993770	8	106581528	T	A	-0.1391	0.0274	TRUE	3.89e-07	3301	FALSE	25.7723
eIF4EBP	rs72743058	15	58881788	A	G	-0.3839	0.0827	FALSE	3.47e-06	3301	TRUE	21.5489
eIF4EBP	rs72806714	5	152342727	C	G	-0.1381	0.0296	TRUE	3.09e-06	3301	FALSE	21.7673
eIF4EBP	rs76802510	7	113007324	T	C	-0.2684	0.0496	FALSE	6.46e-08	3301	TRUE	29.2821
eIF4EBP	rs79613514	2	167837496	C	T	0.3407	0.0738	FALSE	3.89e-06	3301	TRUE	21.3124
eIF4EBP	rs79943794	15	90454175	T	C	-0.357	0.0766	FALSE	3.16e-06	3301	TRUE	21.721
eIF4G	rs112309230	12	127417047	C	T	-0.5745	0.1158	FALSE	6.92e-07	3301	TRUE	24.6129
eIF4G	rs140388345	7	147774272	A	G	0.559	0.1201	FALSE	3.31e-06	3301	TRUE	21.6639
eIF4G	rs1411879	9	3762150	A	G	0.4092	0.089	FALSE	4.27e-06	3301	TRUE	21.1393
eIF4G	rs142978915	3	53892603	C	T	-0.4055	0.0885	FALSE	4.57e-06	3301	TRUE	20.994
eIF4G	rs143862167	12	39641451	T	C	-0.204	0.044	FALSE	3.55e-06	3301	TRUE	21.4959
eIF4G	rs6993770	8	106581528	T	A	-0.13	0.0274	TRUE	2.14e-06	3301	FALSE	22.5105
eIF4G	rs704	17	26694861	A	G	0.1618	0.0245	FALSE	4.27e-11	3301	TRUE	43.6139
eIF4G	rs7955609	12	116387486	A	G	0.1251	0.0263	FALSE	2e-06	3301	TRUE	22.6258
PKC-α	rs138881836	4	123925293	T	C	0.3167	0.0683	FALSE	3.55e-06	3301	TRUE	21.5008
PKC-α	rs139865706	2	225938500	T	G	-0.5099	0.1103	FALSE	3.8e-06	3301	TRUE	21.3707
PKC-α	rs2984440	6	39894628	G	A	0.1177	0.0255	FALSE	3.98e-06	3301	TRUE	21.3046
PKC-α	rs3857001	4	161618784	A	C	-0.1146	0.0242	FALSE	2.09e-06	3301	TRUE	22.4253
PKC-α	rs3935950	17	7974179	T	G	0.5337	0.1048	FALSE	3.55e-07	3301	TRUE	25.9341
PKC-α	rs4149991	1	242047847	G	A	0.2005	0.0414	FALSE	1.26e-06	3301	TRUE	23.4546
PKC-α	rs62143197	19	54320716	A	G	0.1775	0.0303	FALSE	4.79e-09	3301	TRUE	34.3172
PKC-α	rs754864	3	191843818	A	G	-0.1233	0.0264	FALSE	2.88e-06	3301	TRUE	21.8131
S6K1	rs1381968	5	101423444	C	T	-0.3462	0.0746	FALSE	3.55e-06	3301	TRUE	21.5366
S6K1	rs148897689	5	39170760	A	G	0.4496	0.0943	FALSE	1.91e-06	3301	TRUE	22.7316
S6K1	rs17412698	18	6448951	C	G	-0.2393	0.0521	TRUE	4.27e-06	3301	FALSE	21.0965
S6K1	rs35747952	4	145934089	C	T	-0.3736	0.0809	FALSE	3.89e-06	3301	TRUE	21.3264
S6K1	rs58565824	3	22584610	T	C	0.4607	0.0937	FALSE	8.91e-07	3301	TRUE	24.1745
S6K1	rs62143197	19	54320716	A	G	0.5347	0.029	FALSE	8.13e-76	3301	TRUE	339.957
S6K1	rs62398809	5	152488248	G	A	-0.1129	0.0247	FALSE	4.9e-06	3301	TRUE	20.8927
S6K1	rs72881486	6	68218559	A	G	0.3633	0.0745	FALSE	1.07e-06	3301	TRUE	23.7804
S6K1	rs74353857	10	121342224	C	G	-0.2524	0.0525	TRUE	1.51e-06	3301	FALSE	23.1132
S6K1	rs75688971	20	58296885	C	T	0.4179	0.0836	FALSE	5.75e-07	3301	TRUE	24.988
S6K1	rs77394885	15	83650787	C	A	0.5291	0.1122	FALSE	2.4e-06	3301	TRUE	22.2377
S6K1	rs79777011	7	58384	A	C	0.1634	0.0346	FALSE	2.29e-06	3301	TRUE	22.3024
S6K1	rs9833044	3	27587457	T	C	-0.319	0.0635	FALSE	5.13e-07	3301	TRUE	25.2368
Supplementary Table 1B. Genetic variants been selected to proxy the levels of gene eIF4G in the blood.
Exposure	SNP	Chr	Pos	effect_allele.exposure	other_allele.exposure	eaf.exposure	beta.exposure	se.exposure	palindromic	pval.exposure	mr_keep	F
eIF4G1	rs112718059	3	184004748	A	T	0.0255544	0.158374	0.0266856	TRUE	2.94e-09	FALSE	35.222
eIF4G1	rs76779558	3	184049143	T	C	0.0186765	0.208203	0.035321	FALSE	3.76e-09	TRUE	34.7463
eIF4G2	rs112100595	11	10872398	C	G	0.0984485	0.083337	0.0133965	TRUE	4.95e-10	FALSE	38.6984
eIF4G2	rs12294220	11	10949648	C	T	0.0939374	-0.0851203	0.0144664	FALSE	4e-09	TRUE	34.6215
eIF4G2	rs2242360	11	10826341	A	G	0.408868	0.102255	0.00810274	FALSE	1.64e-36	TRUE	159.259
eIF4G2	rs61871741	11	10798971	A	G	0.444229	0.0449676	0.00801818	FALSE	2.04e-08	TRUE	31.452
eIF4G3	rs71647163	1	20967219	C	A	0.163107	-0.062327	0.0110298	FALSE	1.6e-08	TRUE	31.9313
eIF4G3	rs61779064	1	21351885	T	C	0.100113	-0.219918	0.013995	FALSE	1.21e-55	TRUE	246.931
eIF4G3	rs1076032	1	21552149	T	C	0.0912046	-0.206804	0.0138497	FALSE	2.04e-50	TRUE	222.965
eIF4G3	rs17449243	1	21174429	C	T	0.147475	-0.162026	0.0112861	FALSE	9.74e-47	TRUE	206.102
eIF4G3	rs141363546	1	21495574	A	G	0.208881	0.065285	0.00983623	FALSE	3.2e-11	TRUE	44.0524
eIF4G3	rs148081116	1	21667576	C	T	0.0515969	-0.128482	0.0195767	FALSE	5.27e-11	TRUE	43.073
eIF4G3	rs77357123	1	21261479	C	G	0.0786723	-0.100412	0.0147917	TRUE	1.13e-11	FALSE	46.0824
eIF4G3	rs10916863	1	21120592	C	T	0.380086	0.0885973	0.00900636	FALSE	7.78e-23	TRUE	96.7704
eIF4G3	rs146161571	1	21418560	A	G	0.0338471	-0.227638	0.0248861	FALSE	5.84e-20	TRUE	83.6712
eIF4G3	rs2874366	1	21343934	T	A	0.424742	0.0761758	0.0084174	TRUE	1.43e-19	FALSE	81.8989
eIF4G3	rs6661993	1	21515667	A	G	0.562248	-0.0765064	0.0086366	FALSE	8.12e-19	TRUE	78.4711
eIF4G3	rs141032665	1	21249082	A	G	0.0229799	-0.232728	0.0301094	FALSE	1.08e-14	TRUE	59.7438
eIF4G3	rs17407280	1	21020405	T	C	0.191194	0.0573097	0.0101154	FALSE	1.47e-08	TRUE	32.0989
eIF4G3	rs80176506	1	21218247	T	C	0.0379419	-0.137721	0.0219203	FALSE	3.33e-10	TRUE	39.4737
eIF4G3	rs28367926	1	21614370	C	T	0.0139959	-0.297872	0.0502874	FALSE	3.15e-09	TRUE	35.0866
eIF4G3	rs150077707	1	21513118	T	C	0.0327799	-0.151593	0.0257523	FALSE	3.94e-09	TRUE	34.6518

## Sheet: ST2.PhenoScanner result
Supplementary Table 2. The strongly correlated phenotypic features corresponding to all SNPs used as IVs.
Exposure	SNP	Trait	Study	PMID	Ancestry	Year	beta	se	p	Unit	Dataset
AKT	rs13001419	Mean corpuscular hemoglobin concentration	Astle W	27863252	European	2016	-0.02204	0.003461	1.928e-10	IVNT	Astle-W_Blood-Cell-Traits_EUR_2016
AKT	rs62143198	Granulocyte percentage of myeloid white cells	Astle W	27863252	European	2016	0.07177	0.004444	1.129e-58	IVNT	Astle-W_Blood-Cell-Traits_EUR_2016
AKT	rs62143198	Monocyte count	Astle W	27863252	European	2016	-0.07321	0.004444	5.503e-61	IVNT	Astle-W_Blood-Cell-Traits_EUR_2016
AKT	rs62143198	Monocyte percentage of white cells	Astle W	27863252	European	2016	-0.08254	0.004431	1.982e-77	IVNT	Astle-W_Blood-Cell-Traits_EUR_2016
AKT	rs112408513	Cause of death: other and unspecified intestinal obstruction	Neale B	UKBB	European	2017	-0.01465	0.002682	4.825e-08	risk diff	Neale-B_UKBB_EUR_2017
eIF4A	rs34436714	Granulocyte percentage of myeloid white cells	Astle W	27863252	European	2016	0.07179	0.004376	1.802e-60	IVNT	Astle-W_Blood-Cell-Traits_EUR_2016
eIF4A	rs34436714	Monocyte count	Astle W	27863252	European	2016	-0.07272	0.004377	5.446e-62	IVNT	Astle-W_Blood-Cell-Traits_EUR_2016
eIF4A	rs34436714	Monocyte percentage of white cells	Astle W	27863252	European	2016	-0.08221	0.004364	3.746e-79	IVNT	Astle-W_Blood-Cell-Traits_EUR_2016
eIF4E	rs192028145	Cause of death: malignant neoplasm of thyroid gland	Neale B	UKBB	European	2017	-0.008396	0.001535	4.662e-08	risk diff	Neale-B_UKBB_EUR_2017
eIF4E	rs62143198	Granulocyte percentage of myeloid white cells	Astle W	27863252	European	2016	0.07177	0.004444	1.129e-58	IVNT	Astle-W_Blood-Cell-Traits_EUR_2016
eIF4E	rs62143198	Monocyte count	Astle W	27863252	European	2016	-0.07321	0.004444	5.503e-61	IVNT	Astle-W_Blood-Cell-Traits_EUR_2016
eIF4E	rs62143198	Monocyte percentage of white cells	Astle W	27863252	European	2016	-0.08254	0.004431	1.982e-77	IVNT	Astle-W_Blood-Cell-Traits_EUR_2016
eIF4EBP	rs10733789	Granulocyte count	Astle W	27863252	European	2016	-0.02875	0.003877	1.21e-13	IVNT	Astle-W_Blood-Cell-Traits_EUR_2016
eIF4EBP	rs10733789	Granulocyte percentage of myeloid white cells	Astle W	27863252	European	2016	-0.02178	0.003859	1.67e-08	IVNT	Astle-W_Blood-Cell-Traits_EUR_2016
eIF4EBP	rs10733789	Mean platelet volume	Astle W	27863252	European	2016	-0.1168	0.003899	3.07e-197	IVNT	Astle-W_Blood-Cell-Traits_EUR_2016
eIF4EBP	rs10733789	Myeloid white cell count	Astle W	27863252	European	2016	-0.02785	0.003887	7.798e-13	IVNT	Astle-W_Blood-Cell-Traits_EUR_2016
eIF4EBP	rs10733789	Neutrophil count	Astle W	27863252	European	2016	-0.02995	0.003868	9.827e-15	IVNT	Astle-W_Blood-Cell-Traits_EUR_2016
eIF4EBP	rs10733789	Platelet count	Astle W	27863252	European	2016	0.06973	0.003935	2.958e-70	IVNT	Astle-W_Blood-Cell-Traits_EUR_2016
eIF4EBP	rs10733789	Platelet distribution width	Astle W	27863252	European	2016	-0.04794	0.003878	4.099e-35	IVNT	Astle-W_Blood-Cell-Traits_EUR_2016
eIF4EBP	rs10733789	Sum basophil neutrophil counts	Astle W	27863252	European	2016	-0.02941	0.003874	3.191e-14	IVNT	Astle-W_Blood-Cell-Traits_EUR_2016
eIF4EBP	rs10733789	Sum neutrophil eosinophil counts	Astle W	27863252	European	2016	-0.02922	0.003872	4.422e-14	IVNT	Astle-W_Blood-Cell-Traits_EUR_2016
eIF4EBP	rs10733789	White blood cell count	Astle W	27863252	European	2016	-0.02674	0.003871	4.907e-12	IVNT	Astle-W_Blood-Cell-Traits_EUR_2016
eIF4EBP	rs10733789	Triglycerides	GLGC	24097068	European	2013	-0.0201	0.0035	1.069e-09	IVNT	GLGC_TG_EUR_2013
eIF4EBP	rs10733789	Qualifications: none	Neale B	UKBB	European	2017	-0.006094	0.0009963	9.58e-10	risk diff	Neale-B_UKBB_EUR_2017
eIF4EBP	rs10864412	Impedance of arm left	Neale B	UKBB	European	2017	0.01152	0.001774	8.386e-11	IVNT	Neale-B_UKBB_EUR_2017
eIF4EBP	rs10864412	Impedance of arm right	Neale B	UKBB	European	2017	0.01134	0.001766	1.35e-10	IVNT	Neale-B_UKBB_EUR_2017
eIF4EBP	rs10864412	Impedance of leg left	Neale B	UKBB	European	2017	0.01441	0.00229	3.135e-10	IVNT	Neale-B_UKBB_EUR_2017
eIF4EBP	rs10864412	Impedance of leg right	Neale B	UKBB	European	2017	0.01382	0.002272	1.171e-09	IVNT	Neale-B_UKBB_EUR_2017
eIF4EBP	rs10864412	Impedance of whole body	Neale B	UKBB	European	2017	0.01303	0.001915	9.973e-12	IVNT	Neale-B_UKBB_EUR_2017
eIF4EBP	rs186490680	Cause of death: cerebrum, except lobes and ventricles	Neale B	UKBB	European	2017	-0.01423	0.002123	2.177e-11	risk diff	Neale-B_UKBB_EUR_2017
eIF4EBP	rs6993770	Mean platelet volume	Astle W	27863252	European	2016	-0.04909	0.003998	1.175e-34	IVNT	Astle-W_Blood-Cell-Traits_EUR_2016
eIF4EBP	rs6993770	Platelet count	Astle W	27863252	European	2016	0.06999	0.004026	1.025e-67	IVNT	Astle-W_Blood-Cell-Traits_EUR_2016
eIF4EBP	rs6993770	Platelet distribution width	Astle W	27863252	European	2016	-0.06054	0.003971	1.731e-52	IVNT	Astle-W_Blood-Cell-Traits_EUR_2016
eIF4EBP	rs6993770	Plateletcrit	Astle W	27863252	European	2016	0.0534	0.004041	7.265e-40	IVNT	Astle-W_Blood-Cell-Traits_EUR_2016
eIF4EBP	rs6993770	Platelet count PLT	Gieger C	22139419	European	2011	NA	NA	4.3e-17	-	GRASP
eIF4EBP	rs6993770	Serum vascular endothelial growth factor VEGF	Debette S	21757650	European	2011	NA	NA	5.45e-30	-	GRASP
eIF4EBP	rs6993770	Mean platelet volume	Astle W	27863252	European	2016	-0.04909	0.003993	1e-34	unit increase	NHGRI-EBI_GWAS_Catalog
eIF4EBP	rs6993770	Platelet count	Schick UM	26805783	Hispanic	2016	4.74	0.8554	3e-08	unit increase	NHGRI-EBI_GWAS_Catalog
eIF4EBP	rs6993770	Platelet count	Astle W	27863252	European	2016	-0.06999	0.004025	1e-67	unit decrease	NHGRI-EBI_GWAS_Catalog
eIF4EBP	rs6993770	Platelet counts	Gieger C	22139419	European	2011	3.668	0.436	4e-17	10^9/l increase	NHGRI-EBI_GWAS_Catalog
eIF4EBP	rs6993770	Platelet distribution width	Astle W	27863252	European	2016	-0.06054	0.003973	2e-52	unit increase	NHGRI-EBI_GWAS_Catalog
eIF4EBP	rs6993770	Plateletcrit	Astle W	27863252	European	2016	-0.0534	0.004041	7e-40	unit decrease	NHGRI-EBI_GWAS_Catalog
eIF4EBP	rs6993770	Vascular endothelial growth factor levels	Debette S	21757650	European	2011	NA	NA	5e-23	-	NHGRI-EBI_GWAS_Catalog
eIF4EBP	rs6993770	Vascular endothelial growth factor levels	Choi SH	26910538	Mixed	2016	0.16	0.01023	4e-55	unit increase	NHGRI-EBI_GWAS_Catalog
eIF4EBP	rs6993770	Blood clot in the leg	Neale B	UKBB	European	2017	0.00209	0.0003825	4.614e-08	risk diff	Neale-B_UKBB_EUR_2017
eIF4EBP	rs6993770	Self-reported deep venous thrombosis	Neale B	UKBB	European	2017	0.002145	0.0003783	1.414e-08	risk diff	Neale-B_UKBB_EUR_2017
eIF4EBP	rs6993770	Vascular endothelial growth factor a	Debette S	21757650	European	2011	NA	NA	5e-23	-	dbGaP
eIF4G	rs6993770	Mean platelet volume	Astle W	27863252	European	2016	-0.04909	0.003998	1.175e-34	IVNT	Astle-W_Blood-Cell-Traits_EUR_2016
eIF4G	rs6993770	Platelet count	Astle W	27863252	European	2016	0.06999	0.004026	1.025e-67	IVNT	Astle-W_Blood-Cell-Traits_EUR_2016
eIF4G	rs6993770	Platelet distribution width	Astle W	27863252	European	2016	-0.06054	0.003971	1.731e-52	IVNT	Astle-W_Blood-Cell-Traits_EUR_2016
eIF4G	rs6993770	Plateletcrit	Astle W	27863252	European	2016	0.0534	0.004041	7.265e-40	IVNT	Astle-W_Blood-Cell-Traits_EUR_2016
eIF4G	rs6993770	Platelet count PLT	Gieger C	22139419	European	2011	NA	NA	4.3e-17	-	GRASP
eIF4G	rs6993770	Serum vascular endothelial growth factor VEGF	Debette S	21757650	European	2011	NA	NA	5.45e-30	-	GRASP
eIF4G	rs6993770	Mean platelet volume	Astle W	27863252	European	2016	-0.04909	0.003993	1e-34	unit increase	NHGRI-EBI_GWAS_Catalog
eIF4G	rs6993770	Platelet count	Schick UM	26805783	Hispanic	2016	4.74	0.8554	3e-08	unit increase	NHGRI-EBI_GWAS_Catalog
eIF4G	rs6993770	Platelet count	Astle W	27863252	European	2016	-0.06999	0.004025	1e-67	unit decrease	NHGRI-EBI_GWAS_Catalog
eIF4G	rs6993770	Platelet counts	Gieger C	22139419	European	2011	3.668	0.436	4e-17	10^9/l increase	NHGRI-EBI_GWAS_Catalog
eIF4G	rs6993770	Platelet distribution width	Astle W	27863252	European	2016	-0.06054	0.003973	2e-52	unit increase	NHGRI-EBI_GWAS_Catalog
eIF4G	rs6993770	Plateletcrit	Astle W	27863252	European	2016	-0.0534	0.004041	7e-40	unit decrease	NHGRI-EBI_GWAS_Catalog
eIF4G	rs6993770	Vascular endothelial growth factor levels	Debette S	21757650	European	2011	NA	NA	5e-23	-	NHGRI-EBI_GWAS_Catalog
eIF4G	rs6993770	Vascular endothelial growth factor levels	Choi SH	26910538	Mixed	2016	0.16	0.01023	4e-55	unit increase	NHGRI-EBI_GWAS_Catalog
eIF4G	rs6993770	Blood clot in the leg	Neale B	UKBB	European	2017	0.00209	0.0003825	4.614e-08	risk diff	Neale-B_UKBB_EUR_2017
eIF4G	rs6993770	Self-reported deep venous thrombosis	Neale B	UKBB	European	2017	0.002145	0.0003783	1.414e-08	risk diff	Neale-B_UKBB_EUR_2017
eIF4G	rs6993770	Vascular endothelial growth factor a	Debette S	21757650	European	2011	NA	NA	5e-23	-	dbGaP
eIF4G	rs704	Osteoprotegerin levels	Kwan JS	25080503	Mixed	2014	-0.03	0.00491	1e-09	unit decrease	NHGRI-EBI_GWAS_Catalog
PKC-α	rs62143197	Granulocyte percentage of myeloid white cells	Astle W	27863252	European	2016	0.07069	0.004425	1.935e-57	IVNT	Astle-W_Blood-Cell-Traits_EUR_2016
PKC-α	rs62143197	Monocyte count	Astle W	27863252	European	2016	-0.07287	0.004425	6.451e-61	IVNT	Astle-W_Blood-Cell-Traits_EUR_2016
PKC-α	rs62143197	Monocyte percentage of white cells	Astle W	27863252	European	2016	-0.08139	0.004413	5.751e-76	IVNT	Astle-W_Blood-Cell-Traits_EUR_2016
S6K1	rs62143197	Granulocyte percentage of myeloid white cells	Astle W	27863252	European	2016	0.07069	0.004425	1.935e-57	IVNT	Astle-W_Blood-Cell-Traits_EUR_2016
S6K1	rs62143197	Monocyte count	Astle W	27863252	European	2016	-0.07287	0.004425	6.451e-61	IVNT	Astle-W_Blood-Cell-Traits_EUR_2016
S6K1	rs62143197	Monocyte percentage of white cells	Astle W	27863252	European	2016	-0.08139	0.004413	5.751e-76	IVNT	Astle-W_Blood-Cell-Traits_EUR_2016
eIF4G1	rs112718059	Cause of death: other and unspecified intestinal obstruction	Neale B	UKBB	European	2017	0.00983	0.001565	3.592e-10	risk diff	Neale-B_UKBB_EUR_2017
eIF4G3	rs2874366	Basophil count	Astle W	27863252	European	2016	0.01923	0.003509	4.223e-08	IVNT	Astle-W_Blood-Cell-Traits_EUR_2016
eIF4G3	rs2874366	Basophil percentage of granulocytes	Astle W	27863252	European	2016	0.01953	0.003513	2.708e-08	IVNT	Astle-W_Blood-Cell-Traits_EUR_2016
eIF4G3	rs2874366	Basophil percentage of white cells	Astle W	27863252	European	2016	0.01921	0.003482	3.464e-08	IVNT	Astle-W_Blood-Cell-Traits_EUR_2016
eIF4G3	rs2874366	Comparative height size at age 10	Neale B	UKBB	European	2017	-0.01063	0.001669	1.887e-10	-	Neale-B_UKBB_EUR_2017
eIF4G3	rs2874366	Height	Neale B	UKBB	European	2017	-0.01253	0.001737	5.561e-13	IVNT	Neale-B_UKBB_EUR_2017
eIF4G3	rs6661993	Basophil count	Astle W	27863252	European	2016	-0.01963	0.003526	2.606e-08	IVNT	Astle-W_Blood-Cell-Traits_EUR_2016
eIF4G3	rs6661993	Basophil percentage of granulocytes	Astle W	27863252	European	2016	-0.01972	0.00353	2.333e-08	IVNT	Astle-W_Blood-Cell-Traits_EUR_2016
eIF4G3	rs6661993	Basophil percentage of white cells	Astle W	27863252	European	2016	-0.01941	0.003499	2.93e-08	IVNT	Astle-W_Blood-Cell-Traits_EUR_2016

## Sheet: ST3.MR-result-Discovery
Supplementary Table 3. MR results of the effects of seven mTOR-dependent circulating protein levels on CPP
Exposure	Outcome	Method	nsnp	b	se	pval	OR	LCI_OR	UCI_OR	Q	Q_df	Q_pval	egger_intercept	se	pval	MR_PRESSO_pval
AKT	Central precocious puberty	Inverse variance weighted	14	-0.035216	0.205328	0.863822	0.965397	0.645546	1.44372	11.0557	13	0.606155				0.67
AKT	Central precocious puberty	MR Egger	14	-0.272208	0.420373	0.529477	0.761696	0.334159	1.73624	10.6382	12	0.560149	0.0591995	0.0916289	0.53039
AKT	Central precocious puberty	Weighted median	14	0.0466593	0.277812	0.86662	1.04777	0.607835	1.8061
eIF4A	Central precocious puberty	Inverse variance weighted	8	-0.0535174	0.218586	0.806585	0.947889	0.61758	1.45486	6.49006	7	0.483828				0.602
eIF4A	Central precocious puberty	MR Egger	8	-0.217228	0.384348	0.592437	0.804747	0.378875	1.70932	6.20793	6	0.400306	0.0452505	0.0866556	0.620249
eIF4A	Central precocious puberty	Weighted median	8	-0.0480354	0.262447	0.854776	0.9531	0.569822	1.59418
eIF4E	Central precocious puberty	Inverse variance weighted	13	0.105732	0.238497	0.657528	1.11152	0.696476	1.77391	15.3736	12	0.221641				0.293
eIF4E	Central precocious puberty	MR Egger	13	-0.206329	0.542634	0.711009	0.813565	0.280862	2.35663	14.8146	11	0.191141	0.106953	0.166022	0.532645
eIF4E	Central precocious puberty	Weighted median	13	0.13015	0.268696	0.62812	1.139	0.672674	1.9286
eIF4EBP	Central precocious puberty	Inverse variance weighted	10	0.182572	0.341386	0.592791	1.2003	0.614747	2.3436	13.1672	9	0.155186				0.18
eIF4EBP	Central precocious puberty	MR Egger	10	-0.0271901	0.795122	0.973559	0.973176	0.204819	4.62395	13.0246	8	0.111005	0.0531693	0.179686	0.77484
eIF4EBP	Central precocious puberty	Weighted median	10	-0.00242173	0.399405	0.995162	0.997581	0.456003	2.18237
eIF4G	Central precocious puberty	Inverse variance weighted	7	-0.809172	0.363892	0.0261714	0.445227	0.218187	0.908516	4.40262	6	0.622363				0.69
eIF4G	Central precocious puberty	MR Egger	7	-1.03888	0.840816	0.271503	0.35385	0.0680929	1.8388	4.31078	5	0.505592	0.0489218	0.16143	0.774054
eIF4G	Central precocious puberty	Weighted median	7	-0.754069	0.470793	0.109222	0.470448	0.186967	1.18375
PKC-α	Central precocious puberty	Inverse variance weighted	8	0.249829	0.336876	0.458327	1.28381	0.663353	2.48459	9.339	7	0.229225				0.223
PKC-α	Central precocious puberty	MR Egger	8	1.55408	0.659814	0.0566442	4.73073	1.29803	17.2414	4.48284	6	0.611629	-0.257699	0.116941	0.0697488
PKC-α	Central precocious puberty	Weighted median	8	0.106299	0.41569	0.798169	1.11215	0.492405	2.51193
S6K1	Central precocious puberty	Inverse variance weighted	11	-0.0508813	0.179431	0.77674	0.950391	0.668602	1.35095	9.42078	10	0.492689				0.576
S6K1	Central precocious puberty	MR Egger	11	-0.256513	0.354719	0.487957	0.773745	0.38606	1.55075	8.96917	9	0.440125	0.0793973	0.118147	0.518447
S6K1	Central precocious puberty	Weighted median	11	-0.0333656	0.226726	0.883004	0.967185	0.620179	1.50835

## Sheet: ST4.MR-result-Validation
Supplementary Table 4. MR results of the effects of the levels of gene eIF4G in the blood on CPP
Exposure	Outcome	Method	nsnp	b	se	pval	OR	LCI_OR	UCI_OR	Q	Q_df	Q_pval	egger_intercept	se	pval	MR_PRESSO_pval
eIF4G	Central precocious puberty	Inverse variance weighted	18	-0.79523	0.322913	0.0137903	0.451477	0.239755	0.850168	16.3039	17	0.502406				0.53
eIF4G	Central precocious puberty	MR Egger	18	-1.81517	0.68459	0.0174169	0.16281	0.0425546	0.622897	13.449	16	0.639687	0.134578	0.0796498	0.110487
eIF4G	Central precocious puberty	Weighted median	18	-1.13058	0.459707	0.0139185	0.322844	0.131124	0.794884
eIF4G1	Central precocious puberty	Wald ratio	1	0.123011	2.86794	0.965788	1.1309	0.00409432	312.366	NA	NA	NA	NA	NA	NA	NA
eIF4G2	Central precocious puberty	Inverse variance weighted	3	1.41577	0.89669	0.114361	4.11968	0.710535	23.8858	0.354934	2	0.837389				NA
eIF4G2	Central precocious puberty	MR Egger	3	0.0247809	2.70359	0.994165	1.02509	0.0051218	205.164	0.0575065	1	0.810481	0.117895	0.216175	0.682148
eIF4G2	Central precocious puberty	Weighted median	3	1.25977	0.958349	0.188672	3.5246	0.5387	23.0607
eIF4G3	Central precocious puberty	Inverse variance weighted	14	-1.14313	0.348685	0.00104395	0.318819	0.160968	0.631468	8.77102	13	0.790009				0.845
eIF4G3	Central precocious puberty	MR Egger	14	-1.50346	0.750903	0.06839	0.222359	0.0510357	0.968806	8.47745	12	0.746795	0.0516104	0.0952539	0.59786
eIF4G3	Central precocious puberty	Weighted median	14	-1.22056	0.449578	0.00662939	0.295064	0.122244	0.712204
